# Supplementary material for: Serine-Threonine Kinase Receptor-Associated Protein (STRAP) Knockout Decreases the Malignant Phenotype in Neuroblastoma Cell Lines
Source: Cancers (Basel). 2021 Jun 26;13(13):3201. doi: 10.3390/cancers13133201 (PMC8268080; doi:10.3390/cancers13133201)
Supplement: Supplementary file 1 [file cancers-13-03201-s001.zip]

Archive with 1 entries (1 files):
- cancers-1279935 Supplementary Materials(6.29).pdf
